# Supplementary material for: Thermochemical Study of CH3NH3Pb(Cl1−xBrx)3 Solid Solutions
Source: Materials (Basel). 2022 Nov 1;15(21):7675. doi: 10.3390/ma15217675 (PMC9657867; doi:10.3390/ma15217675)
Supplement: Supplementary file 1 [file materials-15-07675-s001.zip]

Archive with 1 entries (1 files):
- materials-1974350-supplementary.pdf
